# Supplementary material for: Women’s Experiences in the Process of Illness and Care During Tuberculosis Treatment: Systematic Review of a Qualitative Evidence
Source: Int J Environ Res Public Health. 2025 Dec 22;23(1):18. doi: 10.3390/ijerph23010018 (PMC12841118; doi:10.3390/ijerph23010018)
Supplement: Supplementary file 1 [file ijerph-23-00018-s001.zip]

Archive with 1 entries (1 files):
- ijerph-3810257-PRISMA_2020_checklist.pdf
